# Supplementary material for: TRIP6 functions in brain ciliogenesis
Source: Nat Commun. 2021 Oct 7;12:5887. doi: 10.1038/s41467-021-26057-6 (PMC8497538; doi:10.1038/s41467-021-26057-6)
Supplement: Supplementary file 9 — Source Data [file 41467_2021_26057_MOESM9_ESM.xlsx]

## Sheet: Figure 2
	Figure 2b
	Genotype	Age range (days)	Mouse cohort analysed			Mice presenting with hydrocephalus				Genotype	P value and statistical significance
			Total Nr. of mice	Nr. of females	Nr. of	Total Nr. of mice	Nr. of females	Nr. of		trip6+/+ Vs trip6+/- Vs trip6-/-	Test	Chi-square
					males			males			Chi-square, df	228.4, 2
	trip6+/+	5 - 417	214	114	100	1	1	0			P value	<0.0001
	trip6+/-	3 - 460	232	120	112	0	0	0			P value summary	****
	trip6-/-	3 - 425	243	127	116	107	62	45			One- or two-sided	NA
											Statistically significant (P < 0.05)?	Yes
											Data analyzed
											Number of rows	3
											Number of columns	2
										trip6+/+ Vs trip6+/-	Test	Chi-square
											Chi-square, df	1.087, 1
											z	1.042
											P value	0.2972
											P value summary	ns
											One- or two-sided	Two-sided
											Statistically significant (P < 0.05)?	No
										trip6+/- Vs trip6-/-	Test	Chi-square
											Chi-square, df	131.9, 1
											z	11.48
											P value	<0.0001
											P value summary	****
											One- or two-sided	Two-sided
											Statistically significant (P < 0.05)?	Yes

## Sheet: Figure 3
	Figure 3
	d	Ependymal cell density			e	% ciliated ependymal cells per ventricular section			g	Cilia lawn height (all ROIs)			h	Unciliated ependyma			i	Cilia lawn height (ciliated ROIs)
	Sampling unit	Control (Nr. of cells/ 100μm)	trip6-/- (Nr. of cells/ 100μm)		Sampling unit	Control (%)	trip6-/- (%)		Sampling unit	Control (μm)	trip6-/- (μm)		Sampling unit	Control (%)	trip6-/- (%)		Sampling unit	Control (μm)	trip6-/- (μm)
	1	0.944483	1.25285		1	85	59		1	0	0		1	13.33	46.15		1	1.6	1.2
	2	1.0086	1.10721		2	91	60		2	0	0		2	5.13	45.45		2	1.7	1.5
	3	0.929419	0.838849		3	90	53		3	0	0		3	2.63	35.42		3	2	1.7
	4	0.982271	1.33846		4	90	66		4	0	0		4	12.82	25		4	2.1	1.7
	5	0.986772	1.11394		5	86	80		5	0	0		5	16.67	25		5	2.2	1.8
	6	1.18184	0.963788		6	76	53		6	0	0		6	15.63	43.33		6	2.2	2
	7	1.11059	0.934498		7	85	63		7	0	0		7	17.5	20.93		7	2.3	2
	8	0.982271	0.90309		8	96	58		8	0	0		8	0	26.83		8	2.4	2
	9	0.875061	0.763428		9	90	81		9	0	0		9	6.06	21.88		9	2.6	2.1
	10	0.982271	0.792392		10	88	61		10	0	0		10	0	23.08		10	2.7	2.1
	11	0.959041	1.14301		11	76	19		11	0	0		11	18.33	63.64		11	2.8	2.1
	12	1.08636	1.12385		12	86	48		12	0	0		12	15.38	61.29		12	2.8	2.2
	13	1.08991	0.826075		13	84	41		13	0	0		13	25	71.43		13	2.9	2.2
	14	1.11727	1.15229		14	63	51		14	0	0		14	40.74	50		14	2.9	2.3
	15	1.06819	1.18469		15		37		15	0	0		15		53.33		15	2.9	2.3
	16	1.10037	1.01703		16		40		16	0	0		16		53.57		16	3	2.4
	17	1.16435	0.973128						17	0	0						17	3.1	2.4
	18	0.924279	1.01284		Mean	84.71	54.38		18	0	0		Mean	13.52	41.65		18	3.1	2.4
	19	1.11394	0.913814		Std. Deviation	8.269	15.66		19	0	0		Std. Deviation	10.88	16.57		19	3.1	2.4
	20	1.05308	0.869232		Mann Whitney test				20	0	0		Unpaired t test with Welch's correction				20	3.1	2.4
	21	1.233	1.08279		Control Vs trip6-/-	P value	<0.0001		21	0	0		Control Vs trip6-/-	P value	<0.0001		21	3.1	2.5
	22	1.07188	1.17609			Exact or approximate P value?	Exact		22	0	0			P value summary	****		22	3.2	2.5
	23	1.2014	1.07555			P value summary	****		23	0	0			Significantly different (P < 0.05)?	Yes		23	3.2	2.5
	24	0.90309	1.05308			Significantly different (P < 0.05)?	Yes		24	0	0			One- or two-tailed P value?	Two-tailed		24	3.2	2.6
	25	1.27416	1.19866			One- or two-tailed P value?	Two-tailed		25	0	0			Welch-corrected t, df	t=5.557, df=26.11		25	3.2	2.6
	26	1.17026	1.14613			Sum of ranks in column A,B	321.5 , 143.5		26	0	0						26	3.3	2.6
	27	1.17319	1.10037			Mann-Whitney U	7.5		27	0	0						27	3.3	2.6
	28	1.06819	1.11059						28	0	0						28	3.3	2.6
	29	0.973128	1.13672						29	0	0						29	3.3	2.7
	30	1.02938	1.24304						30	0	0						30	3.4	2.7
	31	0.963788	1.16435						31	0	0						31	3.4	2.7
	32	0.919078	1.03342						32	0	0						32	3.5	2.7
	33	1.07188	0.832509						33	0	0						33	3.5	2.7
	34	0.880814	0.944483						34	0	0						34	3.5	2.7
	35	1	0.90309						35	0	0						35	3.6	2.8
	36	0.954243	1.12057						36	0	0						36	3.6	2.8
	37	1	0.908485						37	0	0						37	3.6	2.8
	38	1	0.924279						38	0	0						38	3.6	2.8
	39	1.07918	1.0086						39	0	0						39	3.6	2.8
	40	1.04139	0.892095						40	0	0						40	3.6	2.9
	41	0.90309	0.892095						41	0	0						41	3.6	3
	42	1.07918	0.934498						42	0	0						42	3.6	3
	43	1.09342	1.13672						43	0	0						43	3.7	3.1
	44	1.04532	0.792392						44	0	0						44	3.7	3.1
	45	1.03743	1.00432						45	0	0						45	3.8	3.1
	46	0.954243	0.919078						46	0	0						46	3.8	3.1
	47	1.02119	1.01284						47	0	0						47	3.8	3.1
	48	0.973128	0.995635						48	0	0						48	3.9	3.2
	49	0.886491	0.869232						49	0	0						49	4	3.2
	50	0.991226	0.832509						50	0	0						50	4	3.2
	51	0.963788	0.897627						51	0	0						51	4	3.2
	52	0.986772	1.03743						52	0	0						52	4.1	3.3
	53		0.643453						53	0	0						53	4.1	3.3
									54	0	0						54	4.1	3.4
	Mean	1.031	1.005						55	0	0						55	4.1	3.4
	Std. Deviation	0.09368	0.1438						56	0	0						56	4.2	3.4
									57	0	0						57	4.2	3.4
	Unpaired t test with Welch's correction								58	0	0						58	4.2	3.5
	Control Vs trip6-/-	P value	0.2713						59	0	0						59	4.2	3.5
		P value summary	ns						60	0	0						60	4.2	3.6
		Significantly different (P < 0.05)?	No						61	0	0						61	4.3	3.6
		One- or two-tailed P value?	Two-tailed						62	0	0						62	4.3	3.6
		Welch-corrected t, df	t=1.107, df=89.61						63	0	0						63	4.3	3.6
									64	0	0						64	4.3	3.6
									65	0	0						65	4.4	3.6
									66	0	0						66	4.4	3.6
									67	0	0						67	4.4	3.6
									68	0	0						68	4.4	3.6
									69	0	0						69	4.4	3.7
									70	0	0						70	4.5	3.7
									71	0	0						71	4.5	3.7
									72	0	0						72	4.5	3.7
									73	0	0						73	4.5	3.8
									74	1.6	0						74	4.5	3.8
									75	1.7	0						75	4.6	3.8
									76	2	0						76	4.6	3.8
									77	2.1	0						77	4.6	3.8
									78	2.2	0						78	4.6	3.9
									79	2.2	0						79	4.6	3.9
									80	2.3	0						80	4.6	3.9
									81	2.4	0						81	4.6	3.9
									82	2.6	0						82	4.6	3.9
									83	2.7	0						83	4.6	4
									84	2.8	0						84	4.7	4
									85	2.8	0						85	4.7	4
									86	2.9	0						86	4.7	4
									87	2.9	0						87	4.7	4
									88	2.9	0						88	4.7	4
									89	3	0						89	4.7	4
									90	3.1	0						90	4.7	4
									91	3.1	0						91	4.7	4.1
									92	3.1	0						92	4.8	4.1
									93	3.1	0						93	4.8	4.1
									94	3.1	0						94	4.8	4.1
									95	3.2	0						95	4.8	4.2
									96	3.2	0						96	4.8	4.2
									97	3.2	0						97	4.8	4.2
									98	3.2	0						98	4.8	4.2
									99	3.3	0						99	4.8	4.2
									100	3.3	0						100	4.8	4.2
									101	3.3	0						101	4.8	4.2
									102	3.3	0						102	4.8	4.3
									103	3.4	0						103	4.8	4.3
									104	3.4	0						104	4.9	4.3
									105	3.5	0						105	4.9	4.3
									106	3.5	0						106	4.9	4.4
									107	3.5	0						107	4.9	4.4
									108	3.6	0						108	4.9	4.4
									109	3.6	0						109	4.9	4.4
									110	3.6	0						110	4.9	4.4
									111	3.6	0						111	4.9	4.4
									112	3.6	0						112	4.9	4.4
									113	3.6	0						113	5	4.4
									114	3.6	0						114	5	4.4
									115	3.6	0						115	5	4.4
									116	3.7	0						116	5	4.5
									117	3.7	0						117	5	4.5
									118	3.8	0						118	5	4.5
									119	3.8	0						119	5	4.5
									120	3.8	0						120	5	4.5
									121	3.9	0						121	5	4.5
									122	4	0						122	5	4.5
									123	4	0						123	5	4.6
									124	4	0						124	5	4.6
									125	4.1	0						125	5.1	4.6
									126	4.1	0						126	5.1	4.6
									127	4.1	0						127	5.1	4.7
									128	4.1	0						128	5.1	4.7
									129	4.2	0						129	5.1	4.7
									130	4.2	0						130	5.1	4.7
									131	4.2	0						131	5.1	4.7
									132	4.2	0						132	5.1	4.7
									133	4.2	0						133	5.1	4.7
									134	4.3	0						134	5.1	4.7
									135	4.3	0						135	5.1	4.7
									136	4.3	0						136	5.2	4.7
									137	4.3	0						137	5.2	4.7
									138	4.4	0						138	5.2	4.7
									139	4.4	0						139	5.2	4.8
									140	4.4	0						140	5.2	4.8
									141	4.4	0						141	5.2	4.8
									142	4.4	0						142	5.2	4.8
									143	4.5	0						143	5.2	4.8
									144	4.5	0						144	5.3	4.8
									145	4.5	0						145	5.3	4.8
									146	4.5	0						146	5.3	4.8
									147	4.5	0						147	5.3	4.9
									148	4.6	0						148	5.3	4.9
									149	4.6	0						149	5.3	4.9
									150	4.6	0						150	5.3	4.9
									151	4.6	0						151	5.3	4.9
									152	4.6	0						152	5.3	4.9
									153	4.6	0						153	5.3	4.9
									154	4.6	0						154	5.3	5
									155	4.6	0						155	5.3	5
									156	4.6	0						156	5.3	5
									157	4.7	0						157	5.3	5
									158	4.7	0						158	5.3	5
									159	4.7	0						159	5.3	5
									160	4.7	0						160	5.3	5.1
									161	4.7	0						161	5.3	5.1
									162	4.7	0						162	5.3	5.1
									163	4.7	0						163	5.4	5.1
									164	4.7	0						164	5.4	5.2
									165	4.8	0						165	5.4	5.2
									166	4.8	0						166	5.4	5.2
									167	4.8	0						167	5.4	5.2
									168	4.8	0						168	5.4	5.2
									169	4.8	0						169	5.4	5.2
									170	4.8	0						170	5.4	5.3
									171	4.8	0						171	5.4	5.3
									172	4.8	0						172	5.4	5.3
									173	4.8	0						173	5.4	5.4
									174	4.8	0						174	5.4	5.4
									175	4.8	0						175	5.4	5.4
									176	4.8	0						176	5.4	5.4
									177	4.9	0						177	5.5	5.5
									178	4.9	0						178	5.5	5.5
									179	4.9	0						179	5.5	5.5
									180	4.9	0						180	5.5	5.5
									181	4.9	0						181	5.5	5.6
									182	4.9	0						182	5.5	5.6
									183	4.9	0						183	5.5	5.6
									184	4.9	0						184	5.5	5.6
									185	4.9	0						185	5.5	5.6
									186	5	0						186	5.5	5.6
									187	5	0						187	5.5	5.6
									188	5	0						188	5.6	5.6
									189	5	0						189	5.6	5.7
									190	5	0						190	5.6	5.7
									191	5	0						191	5.6	5.7
									192	5	0						192	5.6	5.7
									193	5	0						193	5.6	5.7
									194	5	0						194	5.6	5.8
									195	5	0						195	5.6	5.8
									196	5	0						196	5.6	5.8
									197	5	0						197	5.6	5.8
									198	5.1	0						198	5.6	5.8
									199	5.1	0						199	5.6	5.8
									200	5.1	0						200	5.6	5.8
									201	5.1	0						201	5.6	5.9
									202	5.1	0						202	5.7	5.9
									203	5.1	0						203	5.7	5.9
									204	5.1	0						204	5.7	5.9
									205	5.1	0						205	5.7	6
									206	5.1	0						206	5.7	6
									207	5.1	0						207	5.7	6
									208	5.1	0						208	5.7	6.1
									209	5.2	0						209	5.7	6.1
									210	5.2	0						210	5.7	6.1
									211	5.2	0						211	5.7	6.1
									212	5.2	0						212	5.7	6.1
									213	5.2	0						213	5.7	6.1
									214	5.2	0						214	5.7	6.1
									215	5.2	0						215	5.8	6.1
									216	5.2	0						216	5.8	6.2
									217	5.3	0						217	5.8	6.2
									218	5.3	0						218	5.8	6.2
									219	5.3	0						219	5.8	6.2
									220	5.3	0						220	5.8	6.2
									221	5.3	0						221	5.8	6.2
									222	5.3	0						222	5.8	6.2
									223	5.3	0						223	5.8	6.2
									224	5.3	0						224	5.8	6.2
									225	5.3	0						225	5.8	6.2
									226	5.3	0						226	5.8	6.2
									227	5.3	0						227	5.8	6.3
									228	5.3	0						228	5.8	6.3
									229	5.3	0						229	5.8	6.3
									230	5.3	1.2						230	5.8	6.3
									231	5.3	1.5						231	5.9	6.3
									232	5.3	1.7						232	5.9	6.4
									233	5.3	1.7						233	5.9	6.4
									234	5.3	1.8						234	5.9	6.4
									235	5.3	2						235	5.9	6.5
									236	5.4	2						236	5.9	6.5
									237	5.4	2						237	5.9	6.5
									238	5.4	2.1						238	5.9	6.5
									239	5.4	2.1						239	5.9	6.5
									240	5.4	2.1						240	5.9	6.5
									241	5.4	2.2						241	5.9	6.5
									242	5.4	2.2						242	5.9	6.5
									243	5.4	2.3						243	6	6.6
									244	5.4	2.3						244	6	6.6
									245	5.4	2.4						245	6	6.7
									246	5.4	2.4						246	6	6.7
									247	5.4	2.4						247	6	6.7
									248	5.4	2.4						248	6	6.8
									249	5.4	2.4						249	6	6.8
									250	5.5	2.5						250	6	6.8
									251	5.5	2.5						251	6	6.8
									252	5.5	2.5						252	6	6.8
									253	5.5	2.6						253	6	6.8
									254	5.5	2.6						254	6	6.9
									255	5.5	2.6						255	6	6.9
									256	5.5	2.6						256	6	6.9
									257	5.5	2.6						257	6	7
									258	5.5	2.7						258	6	7
									259	5.5	2.7						259	6	7
									260	5.5	2.7						260	6.1	7
									261	5.6	2.7						261	6.1	7
									262	5.6	2.7						262	6.1	7
									263	5.6	2.7						263	6.1	7
									264	5.6	2.8						264	6.1	7.1
									265	5.6	2.8						265	6.1	7.2
									266	5.6	2.8						266	6.1	7.2
									267	5.6	2.8						267	6.1	7.2
									268	5.6	2.8						268	6.1	7.2
									269	5.6	2.9						269	6.1	7.3
									270	5.6	3						270	6.1	7.3
									271	5.6	3						271	6.1	7.3
									272	5.6	3.1						272	6.1	7.4
									273	5.6	3.1						273	6.1	7.5
									274	5.6	3.1						274	6.1	7.5
									275	5.7	3.1						275	6.1	7.5
									276	5.7	3.1						276	6.2	7.5
									277	5.7	3.2						277	6.2	7.5
									278	5.7	3.2						278	6.2	7.5
									279	5.7	3.2						279	6.2	7.5
									280	5.7	3.2						280	6.2	7.5
									281	5.7	3.3						281	6.2	7.6
									282	5.7	3.3						282	6.2	7.6
									283	5.7	3.4						283	6.2	7.7
									284	5.7	3.4						284	6.2	7.7
									285	5.7	3.4						285	6.2	7.7
									286	5.7	3.4						286	6.2	7.7
									287	5.7	3.5						287	6.2	8
									288	5.8	3.5						288	6.2	8
									289	5.8	3.6						289	6.2	8
									290	5.8	3.6						290	6.2	8
									291	5.8	3.6						291	6.2	8
									292	5.8	3.6						292	6.2	8.1
									293	5.8	3.6						293	6.2	8.1
									294	5.8	3.6						294	6.2	8.1
									295	5.8	3.6						295	6.3	8.1
									296	5.8	3.6						296	6.3	8.2
									297	5.8	3.6						297	6.3	8.3
									298	5.8	3.7						298	6.3	8.3
									299	5.8	3.7						299	6.3	8.3
									300	5.8	3.7						300	6.3	8.4
									301	5.8	3.7						301	6.3	8.5
									302	5.8	3.8						302	6.3	8.6
									303	5.8	3.8						303	6.3	8.6
									304	5.9	3.8						304	6.3	8.7
									305	5.9	3.8						305	6.3	8.7
									306	5.9	3.8						306	6.3	8.8
									307	5.9	3.9						307	6.3	9
									308	5.9	3.9						308	6.3	9
									309	5.9	3.9						309	6.3	9.5
									310	5.9	3.9						310	6.3	9.8
									311	5.9	3.9						311	6.3	10.2
									312	5.9	4						312	6.3
									313	5.9	4						313	6.4
									314	5.9	4						314	6.4
									315	5.9	4						315	6.4
									316	6	4						316	6.4
									317	6	4						317	6.4
									318	6	4						318	6.5
									319	6	4						319	6.5
									320	6	4.1						320	6.5
									321	6	4.1						321	6.5
									322	6	4.1						322	6.5
									323	6	4.1						323	6.5
									324	6	4.2						324	6.5
									325	6	4.2						325	6.5
									326	6	4.2						326	6.5
									327	6	4.2						327	6.5
									328	6	4.2						328	6.5
									329	6	4.2						329	6.6
									330	6	4.2						330	6.6
									331	6	4.3						331	6.6
									332	6	4.3						332	6.6
									333	6.1	4.3						333	6.6
									334	6.1	4.3						334	6.6
									335	6.1	4.4						335	6.6
									336	6.1	4.4						336	6.6
									337	6.1	4.4						337	6.6
									338	6.1	4.4						338	6.6
									339	6.1	4.4						339	6.6
									340	6.1	4.4						340	6.6
									341	6.1	4.4						341	6.6
									342	6.1	4.4						342	6.6
									343	6.1	4.4						343	6.7
									344	6.1	4.4						344	6.7
									345	6.1	4.5						345	6.7
									346	6.1	4.5						346	6.7
									347	6.1	4.5						347	6.7
									348	6.1	4.5						348	6.7
									349	6.2	4.5						349	6.7
									350	6.2	4.5						350	6.7
									351	6.2	4.5						351	6.7
									352	6.2	4.6						352	6.7
									353	6.2	4.6						353	6.7
									354	6.2	4.6						354	6.8
									355	6.2	4.6						355	6.8
									356	6.2	4.7						356	6.8
									357	6.2	4.7						357	6.8
									358	6.2	4.7						358	6.8
									359	6.2	4.7						359	6.8
									360	6.2	4.7						360	6.8
									361	6.2	4.7						361	6.8
									362	6.2	4.7						362	6.9
									363	6.2	4.7						363	6.9
									364	6.2	4.7						364	6.9
									365	6.2	4.7						365	6.9
									366	6.2	4.7						366	6.9
									367	6.2	4.7						367	6.9
									368	6.3	4.8						368	6.9
									369	6.3	4.8						369	6.9
									370	6.3	4.8						370	7
									371	6.3	4.8						371	7
									372	6.3	4.8						372	7
									373	6.3	4.8						373	7
									374	6.3	4.8						374	7
									375	6.3	4.8						375	7
									376	6.3	4.9						376	7
									377	6.3	4.9						377	7
									378	6.3	4.9						378	7
									379	6.3	4.9						379	7
									380	6.3	4.9						380	7
									381	6.3	4.9						381	7.1
									382	6.3	4.9						382	7.1
									383	6.3	5						383	7.1
									384	6.3	5						384	7.1
									385	6.3	5						385	7.1
									386	6.4	5						386	7.1
									387	6.4	5						387	7.1
									388	6.4	5						388	7.1
									389	6.4	5.1						389	7.2
									390	6.4	5.1						390	7.2
									391	6.5	5.1						391	7.2
									392	6.5	5.1						392	7.2
									393	6.5	5.2						393	7.2
									394	6.5	5.2						394	7.2
									395	6.5	5.2						395	7.2
									396	6.5	5.2						396	7.3
									397	6.5	5.2						397	7.3
									398	6.5	5.2						398	7.3
									399	6.5	5.3						399	7.3
									400	6.5	5.3						400	7.3
									401	6.5	5.3						401	7.3
									402	6.6	5.4						402	7.4
									403	6.6	5.4						403	7.4
									404	6.6	5.4						404	7.4
									405	6.6	5.4						405	7.4
									406	6.6	5.5						406	7.4
									407	6.6	5.5						407	7.5
									408	6.6	5.5						408	7.6
									409	6.6	5.5						409	7.7
									410	6.6	5.6						410	7.7
									411	6.6	5.6						411	7.7
									412	6.6	5.6						412	7.7
									413	6.6	5.6						413	7.7
									414	6.6	5.6						414	7.7
									415	6.6	5.6						415	7.8
									416	6.7	5.6						416	7.8
									417	6.7	5.6						417	7.8
									418	6.7	5.7						418	7.8
									419	6.7	5.7						419	7.8
									420	6.7	5.7						420	7.9
									421	6.7	5.7						421	7.9
									422	6.7	5.7						422	7.9
									423	6.7	5.8						423	8
									424	6.7	5.8						424	8
									425	6.7	5.8						425	8
									426	6.7	5.8						426	8
									427	6.8	5.8						427	8
									428	6.8	5.8						428	8.1
									429	6.8	5.8						429	8.2
									430	6.8	5.9						430	8.3
									431	6.8	5.9						431	8.3
									432	6.8	5.9						432	8.3
									433	6.8	5.9						433	8.3
									434	6.8	6						434	8.3
									435	6.9	6						435	8.3
									436	6.9	6						436	8.4
									437	6.9	6.1						437	8.4
									438	6.9	6.1						438	8.4
									439	6.9	6.1						439	8.5
									440	6.9	6.1						440	8.6
									441	6.9	6.1						441	8.7
									442	6.9	6.1						442	8.8
									434	7	6.1						434	8.8
									444	7	6.1						444	8.9
									445	7	6.2						445	9.3
									446	7	6.2						446	9.6
									447	7	6.2						447	9.8
									448	7	6.2						448	9.8
									449	7	6.2
									450	7	6.2						Mean	5.743	5.159
									451	7	6.2						Std. Deviation	1.399	1.799
									452	7	6.2						Mann Whitney test
									453	7	6.2						Control Vs trip6-/-	P value	<0.0001
									454	7.1	6.2							Exact or approximate P value?	Approximate
									455	7.1	6.2							P value summary	****
									456	7.1	6.3							Significantly different (P < 0.05)?	Yes
									457	7.1	6.3							One- or two-tailed P value?	Two-tailed
									458	7.1	6.3							Sum of ranks in column A,B	185131 , 103290
									459	7.1	6.3							Mann-Whitney U	54774
									460	7.1	6.3
									461	7.1	6.4
									462	7.2	6.4
									463	7.2	6.4
									464	7.2	6.5
									465	7.2	6.5
									466	7.2	6.5
									467	7.2	6.5
									468	7.2	6.5
									469	7.3	6.5
									470	7.3	6.5
									471	7.3	6.5
									472	7.3	6.6
									473	7.3	6.6
									474	7.3	6.7
									475	7.4	6.7
									476	7.4	6.7
									477	7.4	6.8
									478	7.4	6.8
									479	7.4	6.8
									480	7.5	6.8
									481	7.6	6.8
									482	7.7	6.8
									483	7.7	6.9
									484	7.7	6.9
									485	7.7	6.9
									486	7.7	7
									487	7.7	7
									488	7.8	7
									489	7.8	7
									490	7.8	7
									491	7.8	7
									492	7.8	7
									493	7.9	7.1
									494	7.9	7.2
									495	7.9	7.2
									496	8	7.2
									497	8	7.2
									498	8	7.3
									499	8	7.3
									500	8	7.3
									501	8.1	7.4
									502	8.2	7.5
									503	8.3	7.5
									504	8.3	7.5
									505	8.3	7.5
									506	8.3	7.5
									507	8.3	7.5
									508	8.3	7.5
									509	8.4	7.5
									510	8.4	7.6
									511	8.4	7.6
									512	8.5	7.7
									513	8.6	7.7
									514	8.7	7.7
									515	8.8	7.7
									516	8.8	8
									517	8.9	8
									518	9.3	8
									519	9.6	8
									520	9.8	8
									521	9.8	8.1
									522		8.1
									523		8.1
									524		8.1
									525		8.2
									526		8.3
									527		8.3
									528		8.3
									529		8.4
									530		8.5
									531		8.6
									532		8.6
									533		8.7
									534		8.7
									535		8.8
									536		9
									537		9
									538		9.5
									539		9.8
									540		10.2
									COLOR CODE (AGE)
									P13
									P14
									P15
									P17
									P21
									Mean	4.938	2.971
									Std. Deviation	2.38	2.894
									Mann Whitney test
									Control Vs trip6-/-	P value	<0.0001
										Exact or approximate P value?	Approximate
										P value summary	****
										Significantly different (P < 0.05)?	Yes
										One- or two-tailed P value?	Two-tailed
										Sum of ranks in column A,B	331486 , 231905
										Mann-Whitney U	85835

## Sheet: Figure 8
	Figure 8
	b, c														d						f														g														h
	siControl							siTrip6								siControl		siTrip6			Control Peptide							Blocking Peptide							Control Peptide							Blocking Peptide
	Experiment Nr.	Field #	Nuclei	Cilia	Puncta	Cells without cilia		Experiment Nr.	Field #	Nuclei	Cilia	Puncta	Cells without cilia		Cilium Nr.	Experiment Nr.	Cilium length (μm)	Experiment Nr.	Cilium length (μm)		Experiment Nr.	Field #	Nuclei	Cilia	Puncta	Cells without cilia		Experiment Nr.	Field #	Nuclei	Cilia	Puncta	Cells without cilia		Experiment Nr.	Field #	Nuclei	Cilia	Puncta	Cells without cilia		Experiment Nr.	Field #	Nuclei	Cilia	Puncta	Cells without cilia		Cilium Nr.
	1	1	91	15	3	73		1	1	103	10	2	91		1	1	8.43	1	6.458		1	1	71	5				1	1	33	1				1	1	14	5	1			1	1	19	2	2			1
	1	2	112	11	0	101		1	2	106	16	5	85		2	1	9.535	1	4.211		1	2	58	8				1	2	45	1				1	2	7	2	0			1	2	18	5	5			2
	1	3	103	10	0	93		1	3	43	16	6	21		3	1	6.913	1	5.534		1	3	83	8				1	3	38	0				1	3	22	3	0			1	3	14	1	5			3
	1	4	102	15	1	86		1	4	77	8	5	64		4	1	2.937	1	5.582		1	4	66	7				1	4	41	2				1	4	14	5	0			1	4	16	2	5			4
	1	5	87	17	3	67		1	5	35	10	6	19		5	1	6.166	1	2.069		1	5	67	5				1	5	51	4				1	5	25	8	0			1	5	15	1	5			5
	1	6	121	38	4	79		1	6	79	3	1	75		6	1	14.387	1	3.923		1	6	53	16				1	6	49	5				1	6	25	8	3			1	6	18	0	4			6
	1	7	73	11	3	59		1	7	32	7	4	21		7	1	3.538	1	4.768		1	7	66	6				1	7	60	5				1	7	20	9	4			1	7	23	0	7			7
	1	8	128	37	4	87		1	8	62	7	4	51		8	1	9.558	1	3.746		1	8	50	13				1	8	57	3				2	1	50	10	5			2	1	50	1	1			8
	1	9	96	25	0	71		1	9	86	6	4	76		9	1	3.78	1	4.369		1	9	56	6				1	9	51	5				2	2	53	6	3			2	2	40	1	5			9
	1	10	126	18	0	108		1	10	86	5	1	80		10	1	5.287	1	3.555		1	10	51	5				1	10	59	3				2	3	62	4	1			2	3	68	13	5			10
	2	1	103	17	8	78		2	1	100	8	20	72		11	1	4.536	1	2.511		1	11	60	9				1	11	62	3				2	4	64	5	0			2	4	81	5	6			11
	2	2	102	25	3	74		2	2	138	4	7	127		12	1	4.993	1	5.937		1	12	74	7				1	12	41	3				2	5	58	5	4			2	5	57	3	15			12
	2	3	108	18	3	87		2	3	143	4	16	123		13	1	12.524	1	3.618		1	13	71	5				1	13	54	3				TOTAL		414	70	21	0		2	6	56	3	16			13
	2	4	132	11	5	116		2	4	98	6	5	87		14	1	3.994	1	6.159		2	1	14	5	1			1	14	51	4											TOTAL		475	37	81	0		14
	2	5	146	20	4	122		2	5	100	6	8	86		15	1	5.696	1	3.981		2	2	7	2	0			2	1	19	2	2																	15
	2	6	135	13	6	116		2	6	113	10	16	87		16	1	6.86	1	4.764		2	3	22	3	0			2	2	18	5	5																	16
	2	7	107	21	7	79		2	7	100	1	7	92		17	1	11.068	1	5.941		2	4	14	5	0			2	3	14	1	5																	17
	2	8	42	14	2	26		2	8	125	5	11	109		18	1	6.774	1	1.46		2	5	25	8	0			2	4	16	2	5																	18
	2	9	36	13	5	18		2	9	124	8	12	104		19	1	4.27	1	1.515		2	6	25	8	3			2	5	15	1	5																	19
	2	10	73	16	6	51		2	10	111	6	14	91		20	1	4.662	1	3.827		2	7	20	9	4			2	6	18	0	4																	20
	2	11	100	27	6	67		2	11	114	9	0	105		21	1	7.317	1	1.46		3	1	50	10	5			2	7	23	0	7																	21
	2	12	72	12	1	59		3	1	84	5	4	75		22	1	5.962	1	10.771		3	2	53	6	3			3	1	50	1	1																	22
	2	13	89	31	4	54		3	2	91	4	17	70		23	1	2.752	1	3.291		3	3	62	4	1			3	2	40	1	5																	23
	2	14	91	11	3	77		3	3	59	5	14	40		24	1	5.84	1	5.989		3	4	64	5	0			3	3	68	13	5																	24
	2	15	71	18	8	45		3	4	65	5	14	46		25	1	6.211	1	9.294		3	5	58	5	4			3	4	81	5	6																	25
	3	1	113	17	5	91		3	5	49	9	16	24		26	1	3.007	2	3.916		TOTAL		1240	170	21	0		3	5	57	3	15																	26
	3	2	95	13	5	77		3	6	56	5	4	47		27	1	2.234	2	2.045									3	6	56	3	16																	27
	3	3	116	23	6	87		3	7	42	2	5	35		28	1	5.477	2	1.652									TOTAL		1167	79	81	0																28
	3	4	98	15	1	82		TOTAL		2421	190	228	2003		29	1	4.85	2	1.659																														29
	3	5	119	30	1	88									30	1	2.92	2	1.051																														30
	TOTAL		2987	562	107	2318									31	1	4.917	2	2.192																														31
															32	1	4.008	2	4.273																														32
															33	1	4.146	2	7.331																														33
		siCONTROL							siTrip6						34	1	5.605	2	5.129		Control Peptide							Blocking Peptide																					34
	b	% cells with cilium	18.8149						% cells with cilia	7.848					35	1	7.555	2	3.936		% cells with cilium	13.7097						% cells with cilia	6.76949						CONTROL	Counts	%					CONTROL	Counts	%					35
															36	1	3.731	2	2.806																Cilium	70	76.9231					Cilium	37	31.3559					36
		siControl	siTrip6	Total											37	1	2.985	2	1.413		P value and statistical significance														Puncta	21	23.0769					Puncta	81	68.6441					37
	Nuclei	2425	2231	4656											38	1	4.839	2	3.287		Test	Fisher's exact test													Total	91	100					Total	118	100					38
	Cilia	562	190	752											39	1	4.793	2	2.13		P value	<0.0001																											39
	Total	2987	2421	5408											40	1	4.929	2	2.702		P value summary	****													P value and statistical significance														40
															41	1	7.15	2	3.185		One- or two-sided	Two-sided													Test	Fisher's exact test													41
	P value and statistical significance														42	1	3.38	2	6.789		Statistically significant (P < 0.05)?	Yes													P value	<0.0001													42
	Test	Fisher's exact test													43	1	5.151	2	2.46																P value summary	****													43
	P value	<0.0001													44	1	6.849	2	5.035																One- or two-sided	Two-sided													44
	P value summary	****													45	1	2.156	2	3.514		Data analyzed														Statistically significant (P < 0.05)?	Yes													45
	One- or two-sided	Two-sided													46	1	2.519	2	2.536			Control Peptide	Blocking Peptide																										46
	Statistically significant (P < 0.05)?	Yes													47	2	7.014	2	3.073		Nuclei	1070	1088	2158											Data analyzed	cilia	puncta	Total											47
															48	2	5.227	2	5.243		Cilium	170	79	249											control	70	21	91											48
															49	2	5.068	2	3.634		Total	1240	1167	2407											blocking	37	81	118											49
	c	siControl	Counts	%					siTrip6	Counts	%				50	2	6.505	2	2.563																Total	107	102	209											50
		Cilium	562	84.006					Cilium	190	45.4545				51	2	3.369	2	2.206																														51
		Puncta	107	15.994					Puncta	228	54.5455				52	2	5.251	2	4.93																														52
		Total	669	100					Total	418	100				53	2	8.295	2	3.13																														53
															54	2	5.42	2	1.776																														54
		Cilium	Puncta	Total											55	2	5.641	2	1.579																														55
	siControl	562	107	669											56	2	11.217	2	1.831																														56
	siTrip6	190	228	418											57	2	8.859	2	1.447																														57
	Total	752	335	1087											58	2	6.294	2	4.871																														58
															59	2	7.156	2	4.712																														59
	P value and statistical significance														60			2	4.269																														60
	Test	Fisher's exact test													61			2	5.652																														61
	P value	<0.0001													62			2	4.614																														62
	P value summary	****													63			2	3.84																														Average
	One- or two-sided	Two-sided													64			2	1.869																														Std Dev
	Statistically significant (P < 0.05)?	Yes													65			2	3.363																														T test
															66			2	2.579
															67			2	1.518
															68			2	1.752																														Min
															69			2	1.369																														Q1
															70			2	2.509																														Q2 (median)
															71			2	5.089																														Q3
															72			2	4.21																														Max
															73			2	6.481
															74			2	4.895																														Interquartile range (IQR)=Q3-Q1
															75			2	2.079																														Lower bound= Q1-1.5*IQR
															Average		5.8052		3.74476																														Upper bound= Q3+1.5*IQR
															Std Dev		2.51811		1.89524
															T test	8.81524e-07
																	siControl		siTrip6
															Min		2.156		1.051
															Q1		4.077		2.161
															Q2 (median)		5.287		3.618
															Q3		6.8865		4.883
															Max		14.387		10.771
															Interquartile range (IQR)=Q3-Q1		2.8095		2.722
															Lower bound= Q1-1.5*IQR		-0.13725		-1.922
															Upper bound= Q3+1.5*IQR		11.1007		8.966
[truncated: 4 more columns]

## Sheet: Suppl.Figure 2
	Suppl. Figure 2
	b							c				d										e	Western blot - Anti-TRIP6 antibody
												Experiment Nr.	Well	Fluor	Target	Sample	Cq	Cq Mean	Cq Std. Dev
												1	J06	SYBR	Trip6	wt	28.1839	27.9212	0.228459
												2	K06	SYBR	Trip6	wt	27.769	27.9212	0.228459
												3	L06	SYBR	Trip6	wt	27.8106	27.9212	0.228459
												1	J12	SYBR	Trip6	ko	N/A	0	0
												2	K12	SYBR	Trip6	ko	36.6805	36.6805	0
												3	L12	SYBR	Trip6	ko	N/A	0	0
												1	J03	SYBR	Gapdh	wt	21.4282	21.3701	0.064411
												2	K03	SYBR	Gapdh	wt	21.3008	21.3701	0.064411
												3	L03	SYBR	Gapdh	wt	21.3811	21.3701	0.064411
												1	J09	SYBR	Gapdh	ko	21.3359	21.4177	0.074368
												2	K09	SYBR	Gapdh	ko	21.4811	21.4177	0.074368
												3	L09	SYBR	Gapdh	ko	21.4362	21.4177	0.074368
												Target	Sample	Mean Cq	Cq SEM
												Trip6	wt	27.9212	0.131901
												Trip6	ko	36.6805	0
												Gapdh	wt	21.3701	0.0371877
												Gapdh	ko	21.4177	0.0429364
												Genotype	Expression	Expression SEM
												trip6+/+	1	0.0949911
												trip6-/-	0.00238525	0.000122955

## Sheet: Suppl.Figure 5
	Suppl. Figure 5
	a	Western blot - Anti-TRIP6 antibody
